# Supplementary material for: Transcriptome sequencing and de novo annotation of the critically endangered Adriatic sturgeon
Source: BMC Genomics. 2013 Jun 18;14:407. doi: 10.1186/1471-2164-14-407 (PMC3691660; doi:10.1186/1471-2164-14-407)
Supplement: Additional file 7 — KEGG pathways found in the A. naccarii transcriptome. Enzyme Codes were mapped on the sequences with GO annotations through Blast2GO, then metabolic pathway map numbers in which enzymes carry out their function were retrieved, thus identifying 833 different enzymes participating in 116 different pathways. [file 1471-2164-14-407-S7.xls]

## Sheet: KEGG_pathway
Active metabolic KEGG pathways identified in the A. naccarii transcriptome
Different enzymes per pathway (#)	Pathway name	Pathway map ID
1	Betalain biosynthesis	path:map00965
1	Biosynthesis of ansamycins	path:map01051
1	Biosynthesis of vancomycin group antibiotics	path:map01055
1	Bisphenol degradation	path:map00363
1	C5-Branched dibasic acid metabolism	path:map00660
1	Caffeine metabolism	path:map00232
1	D-Arginine and D-ornithine metabolism	path:map00472
1	D-Glutamine and D-glutamate metabolism	path:map00471
1	Ethylbenzene degradation	path:map00642
1	Glycosaminoglycan biosynthesis - keratan sulfate	path:map00533
1	Glycosylphosphatidylinositol(GPI)-anchor biosynthesis	path:map00563
1	Indole alkaloid biosynthesis	path:map00901
1	Lipopolysaccharide biosynthesis	path:map00540
1	Lysine biosynthesis	path:map00300
1	Melanogenesis	path:map04916
1	Mucin type O-Glycan biosynthesis	path:map00512
1	Naphthalene degradation	path:map00626
1	Nitrotoluene degradation	path:map00633
1	Penicillin and cephalosporin biosynthesis	path:map00311
1	Photosynthesis	path:map00195
1	Polyketide sugar unit biosynthesis	path:map00523
1	Vitamin B6 metabolism	path:map00750
2	Butirosin and neomycin biosynthesis	path:map00524
2	Cutin, suberine and wax biosynthesis	path:map00073
2	Drug metabolism - cytochrome P450	path:map00982
2	Fatty acid biosynthesis	path:map00061
2	Limonene and pinene degradation	path:map00903
2	Linoleic acid metabolism	path:map00591
2	Other types of O-glycan biosynthesis	path:map00514
2	Phenylalanine, tyrosine and tryptophan biosynthesis	path:map00400
2	Phenylpropanoid biosynthesis	path:map00940
2	Phosphonate and phosphinate metabolism	path:map00440
2	T cell receptor signaling pathway	path:map04660
2	Thiamine metabolism	path:map00730
2	Toluene degradation	path:map00623
2	Ubiquinone and other terpenoid-quinone biosynthesis	path:map00130
2	Valine, leucine and isoleucine biosynthesis	path:map00290
3	Caprolactam degradation	path:map00930
3	Cyanoamino acid metabolism	path:map00460
3	Geraniol degradation	path:map00281
3	Glycosaminoglycan degradation	path:map00531
3	Glycosphingolipid biosynthesis - ganglio series	path:map00604
3	Glycosphingolipid biosynthesis - globo series	path:map00603
3	Glycosphingolipid biosynthesis - lacto and neolacto series	path:map00601
3	Riboflavin metabolism	path:map00740
3	Styrene degradation	path:map00643
3	Synthesis and degradation of ketone bodies	path:map00072
3	Taurine and hypotaurine metabolism	path:map00430
3	mTOR signaling pathway	path:map04150
4	Benzoate degradation	path:map00362
4	Chloroalkane and chloroalkene degradation	path:map00625
4	Glycosaminoglycan biosynthesis - chondroitin sulfate	path:map00532
4	Glycosaminoglycan biosynthesis - heparan sulfate	path:map00534
4	Metabolism of xenobiotics by cytochrome P450	path:map00980
4	Other glycan degradation	path:map00511
5	Aminobenzoate degradation	path:map00627
5	Folate biosynthesis	path:map00790
5	Primary bile acid biosynthesis	path:map00120
5	Streptomycin biosynthesis	path:map00521
5	alpha-Linolenic acid metabolism	path:map00592
6	Biosynthesis of unsaturated fatty acids	path:map01040
6	Ether lipid metabolism	path:map00565
6	Histidine metabolism	path:map00340
6	Nicotinate and nicotinamide metabolism	path:map00760
6	One carbon pool by folate	path:map00670
6	Phenylalanine metabolism	path:map00360
6	Retinol metabolism	path:map00830
6	Selenocompound metabolism	path:map00450
6	Steroid biosynthesis	path:map00100
6	Sulfur metabolism	path:map00920
7	Ascorbate and aldarate metabolism	path:map00053
7	Porphyrin and chlorophyll metabolism	path:map00860
8	Fatty acid elongation	path:map00062
8	Pantothenate and CoA biosynthesis	path:map00770
8	Pentose and glucuronate interconversions	path:map00040
8	Terpenoid backbone biosynthesis	path:map00900
9	Carbon fixation in photosynthetic organisms	path:map00710
9	Glyoxylate and dicarboxylate metabolism	path:map00630
9	Nitrogen metabolism	path:map00910
9	Oxidative phosphorylation	path:map00190
9	Tyrosine metabolism	path:map00350
9	Various types of N-glycan biosynthesis	path:map00513
10	Butanoate metabolism	path:map00650
10	Drug metabolism - other enzymes	path:map00983
10	Sphingolipid metabolism	path:map00600
10	Steroid hormone biosynthesis	path:map00140
10	Tryptophan metabolism	path:map00380
11	N-Glycan biosynthesis	path:map00510
12	Carbon fixation pathways in prokaryotes	path:map00720
12	Galactose metabolism	path:map00052
13	Arachidonic acid metabolism	path:map00590
13	Glycerolipid metabolism	path:map00561
13	Pentose phosphate pathway	path:map00030
13	beta-Alanine metabolism	path:map00410
14	Lysine degradation	path:map00310
15	Citrate cycle (TCA cycle)	path:map00020
15	Fatty acid metabolism	path:map00071
15	Fructose and mannose metabolism	path:map00051
15	Propanoate metabolism	path:map00640
15	Starch and sucrose metabolism	path:map00500
16	Alanine, aspartate and glutamate metabolism	path:map00250
16	Cysteine and methionine metabolism	path:map00270
16	Glutathione metabolism	path:map00480
16	Glycerophospholipid metabolism	path:map00564
16	Methane metabolism	path:map00680
16	Phosphatidylinositol signaling system	path:map04070
17	Pyruvate metabolism	path:map00620
18	Aminoacyl-tRNA biosynthesis	path:map00970
18	Inositol phosphate metabolism	path:map00562
19	Pyrimidine metabolism	path:map00240
19	Valine, leucine and isoleucine degradation	path:map00280
21	Glycine, serine and threonine metabolism	path:map00260
22	Amino sugar and nucleotide sugar metabolism	path:map00520
22	Glycolysis / Gluconeogenesis	path:map00010
25	Arginine and proline metabolism	path:map00330
33	Purine metabolism	path:map00230
