# Supplementary material for: Transcriptome sequencing and de novo annotation of the critically endangered Adriatic sturgeon
Source: BMC Genomics. 2013 Jun 18;14:407. doi: 10.1186/1471-2164-14-407 (PMC3691660; doi:10.1186/1471-2164-14-407)
Supplement: Additional file 10 — Sex related genes found in the Adriatic sturgeon transcriptome. The table lists the contigs of the A. naccarii transcriptome that best represent 22 of the 32 genes known to be involved in sex determination and sexual development of vertebrates, used for the screening. For each recognized gene are shown: the gene symbol; the gene extended name; the queries from the different sources that gave the best alignments with the defined thresholds, the NCBI HomoloGene cluster ID the query belongs to (for queries from this source); the Ensembl ID (for queries from this database), the GenBank Accession (possibly for all queries); the contig that best represents the putative A. naccarii orthologous (subject); the assembly fraction the contig belongs to (cDNA3, cDNA4, or common); its mean per-base coverage; the bit score of the alignment between the contig and its query; the contig translated-aligned fractions on the query; the putative Pfam domains contained within the translated and aligned fractions; finally the contig annotation given by Blast2GO. [file 1471-2164-14-407-S10.xls]

## Sheet: sex_genes_found
Gene Symbol	Gene Name	Best query				Best subject (contig)	Assembly fraction	Contig per-base mean coverage	Bit score	Subject aligned fraction	Domains found (Pfam)	blast2GO annotation
		Source	HomoloGene Cluster ID	Ensembl ID	GenBank Accession
WT1	Wilms tumor 1	Ensembl	/	ENSDARP00000097261	NP_001098415	CDNA3-4_11_2010_0_c27731	CDNA1	2.17	124.02	0.68	4 Zinc-finger double domains (zf-H2C2_2)	zinc finger protein 502
LHX1	LIM homeobox 1	HomoloGene	4068	/	XP_003639347	CDNA3-4_11_2010_0_c35420	CDNA1	1.59	96.671	0.58	2 LIM domains	lim domain only 1 (rhombotin 1)
		Ensembl	/	ENSDARP00000044207	NP_775326				278.485	0.67
CYP19A1 (aromatase)	cytochrome P450, family 19, subfamily A, polypeptide 1	HomoloGene	30955	/	NP_571229	CDNA3-4_11_2010_0_c38303	CDNA1	1.83	110.153	0.5	Cytochrome P450 domain	cytochrome p450 aromatase
		Ensembl	/	ENSTNIP00000016690	CAAE01014769*				117.857	0.5
FHL3	four and a half LIM domains 3	HomoloGene	37928	/	XP_850071	CDNA3-4_11_2010_0_c27460	CDNA1	1.8	77.026	0.79	3 LIM domains	testis derived transcript
		Ensembl	/	F25H5.1e	NP_001021408				139.813	0.85
FEM1A	fem-1 homolog a (C. elegans)	HomoloGene	7713	/	NP_001039691	CDNA3-4_11_2010_0_c40985	CDNA1	1.54	60.847	0.64	Ank_2 Ankyrin repeats (3 copies) Family CL0465	/
		Ensembl	/	ENSDARP00000006025	NP_001018596				180.259	0.99
AR	androgen receptor	HomoloGene	28	/	NP_001231056	CDNA3-4_11_2010_0_c22553	CDNA2	2	135.961	0.88	2 Zinc finger, C4 type (two domains)	glucocorticoid receptor
		Ensembl	/	ENSDARP00000054263	NP_001018547				197.593	0.88
EMX2	empty spiracles homeobox 2	HomoloGene	3023	/	XP_421783	CDNA3-4_11_2010_0_rep_c5928	CDNA2	4.12	107.071	0.26	1Homeobox domain CL0123	empty spiracles homolog 1
		Ensembl	/	ENSDARP00000056747	NM_131040				126.331	0.26
DAX1	Nr0b1, nuclear receptor subfamily 0, group B, member 1	HomoloGene	403	/	NP_989924	CDNA3-4_11_2010_0_c36879	common	1.32	56.225	0.46	Hormone_recep Ligand-binding domain of nuclear hormone receptor	nuclear receptor subfamily 2 group c member 1
		Ensembl	/	ENSLACP00000007913	AFYH01192072*				60.077	0.45
SOX9	Sry box-containing gene 9	HomoloGene	294	18859409	NP_571718	CDNA3-4_11_2010_0_c20466	common	1.69	156.377	0.34	HMG (high mobility group) box	transcription factor sox9
		Ensembl	/	ENSGACP00000007	/				161.384	0.33
		Acipenser gene	/	/	AY581214				444.316	0.32
SOX17	SOX17 SRY (sex determining region Y)-box 17	Ensembl	7948	ENSLACP00000017352	AFYH01047243*	CDNA3-4_11_2010_0_c37628	common	1.31	148.673	0.61	Sox C-terminal transactivation domain	sry-box containing gene 17
SOX1	SRY (sex determining region Y)-box 1	Ensembl	48390	ENSDARP00000092797	NP_001002483	CDNA3-4_11_2010_0_rep_c32497	common	1.79	120.168	0.49	/	sry-box containing gene 1a
SOX11	sox11a SRY-box containing gene 11	HomoloGene	37733	/	NP_033260	CDNA3-4_11_2010_0_c20816	common	2.36	195.282	0.61	HMG (high mobility group) box Domain CL0114	sry-box containing gene 11b
		Ensembl	/	ENSLACP00000016790	AFYH01097316				206.068	0.78
		Acipenser gene	/	/	AY847637				316.897	0.26
SOX6	SOX6 SRY (sex determining region Y)-box 6	HomoloGene	22631	/	XP_421000	CDNA3-4_11_2010_0_c32494	common	1.86	186.808	0.97	HMG (high mobility group) box Domain CL0114	transcription factor sox-6 isoform 3
		Ensembl	/	ENSAMEP00000015921	ACTA01089365				185.652	0.97
SOX14	SOX14 SRY (sex determining region Y)-box 14	HomoloGene	31224	/	NP_990092*	CDNA3-4_11_2010_0_c17363	common	3.31	139.043	0.61	/	sry (sex determining region y)-box 14
		Ensembl	/	ENSMUSP00000129906	/				138.658	0.31
FOXL2	forkhead box L2 (FOXL2)	Ensembl	74992	ENSDARP00000105372	NP_571803	CDNA3-4_11_2010_0_c10724	common	4.21	362.073	0.81	Fork head domain	forkhead box c1
RSPO	R-spondin homologue 1	HomoloGene	52148	/	XP_417760	CDNA3-4_11_2010_0_c4644	common	6.61	205.297	0.83	VSP Giardia variant-specific surface protein	r-spondin homolog (xenopus laevis)
		Ensembl	/	ENSLACP00000019250	AFYH01015540*				218.779	0.83
SF1	Steroidogenic Factor 1 (nuclear receptor subfamily 5, group A, member 1)	Ensembl	/	ENSSSCP00000011633	/	CDNA3-4_11_2010_0_c10468	common	3.61	58.921	0.57	Ligand-binding domain of nuclear hormone receptor	nuclear receptor subfamily group member 2
FGFR2	fibroblast growth factor receptor 2	HomoloGene	22566	/	XP_562866	CDNA3-4_11_2010_0_rep_c6815	common	3.75	157.532	0.86	Protein tyrosine kinase	novel protein vertebrate abelson murine leukemia viral oncogene homolog 2 ( abelson-related gene)
		Ensembl	/	ENSDARP00000124224	/				176.792	0.9
FGF9	fibroblast growth factor 9	Ensembl	/	ENSSHAP00000005334	/	CDNA3-4_11_2010_0_rep_c9232	common	5.97	133.65	0.41	Fibroblast growth factor	fibroblast growth factor 12
GATA4	GATA-binding protein 4	Ensembl	/	ENSGMOP00000011259	/	CDNA3-4_11_2010_0_rep_c278	common	11.51	362.844	0.53	GATA zinc finger	gata zinc finger domain-containing protein 1
LHX9	LIM homeobox 9	HomoloGene	7816	/	NP_001019715	CDNA3-4_11_2010_0_c17973	common	3.14	117.857	0.22	Homeobox domain	lim homeobox 9
		Ensembl	/	ENSDARP00000074010	NP_001017710				154.836	0.29
ATRX	alpha thalassemia/mental retardation syndrome X-linked	HomoloGene	416	/	XP_002700028	CDNA3-4_11_2010_0_c17931	common	5.33	177.178	0.51	SNF2 family N-terminal domain CL0023 (PF00176)	transcriptional regulator atrx
		Ensembl	/	ENSMODP00000004803	/				177.563	0.51
* the GenBank ID refers to the genomic DNA sequence the protein sequence was translated from through the Ensembl genebuild pipeline
